# Supplementary material for: Interpreting T-Cell Cross-reactivity through Structure: Implications for TCR-Based Cancer Immunotherapy
Source: Front Immunol. 2017 Oct 4;8:1210. doi: 10.3389/fimmu.2017.01210 (PMC5632759; doi:10.3389/fimmu.2017.01210)
Supplement: Table S1 — List of all studied complexes. Identification and source information for each peptide and MHC, as well as corresponding access codes to relevant databases. [file table_1.xlsx]

## Sheet: Table S1
Abbreviation	Aliases	MHC Allele	Virus	Protein	Protein ID	Epitope Position	Sequence	Epitope ID (IEDB)	Complex ID (PDB)	Complex ID (CrossTope)	Reference (PMID)
EBV-BMLF1300	BMLF1259, BMLF1280, BMLF1300	HLA-A*02:01	Epstein-Barr vírus/Human herpesvirus 4	mRNA export factor ICP27 homolog	Uniprot: Q04360	300-308	GLCTLVAML	20788	3MRE	A0201_0016	20164414
EBV-BRLF1109	BRLF1190	HLA-A*02:01	Epstein-Barr vírus/Human herpesvirus 4	Transcription activator BRLF1	Uniprot: P03209	109-117	YVLDHLIVV	76333	-	A0201_0109	20164414
EBV-LMP2329	-	HLA-A*02:01	Epstein-Barr vírus/Human herpesvirus 4	Latent membrane protein 2	Uniprot: P13285	329-337	LLWTLVVLL	37960	-	A0201_0073	20164414
HCV-NS31073	-	HLA-A*02:01	Hepatitis C virus	Genome polyprotein (Serine protease NS3)	Uniprot: P26664	1073-1081	CINGVCWTV	6435	3MRG	A0201_0068	18582999
HCV-NS31073_varG3-14	-	HLA-A*02:01	Hepatitis C virus (genotype 3)	Genome polyprotein (Serine protease NS3)	GenBank: AAC03058.1	1079-1087	TVGGVTWTV	95938	-	A0201_0044	18582999
HCV-NS31073_varG3-18	-	HLA-A*02:01	Hepatitis C virus (genotype 3)	Genome polyprotein (Serine protease NS3)	-	-	TVGDVMWTV	95935	-	A0201_0048	18582999
HIV-GAG77	-	HLA-A*02:01	Human immunodeficiency virus 1	gag polyprotein	Uniprot: P05889	77-85	SLYNTVATL	59613	2V2W	A0201_0061/ A0201_0095	14527342
IAV-M158	-	HLA-A*02:01	Influenza A virus	Matrix protein 1	Uniprot: P35937	58-66	GILGFVFTL	20354	2VLL	A0201_0014/ A0201_0097	14527342/ 20164414
LASV-LNP209	-	H2-Kb	Lassa virus	Nucleoprotein	Uniprot: P13699	209-216	YTAKYPNT	-	-	H2KB_0182	16614754
LCMV-GAG70	-	H2-Kb	Lymphocytic choriomeningitis virus	Pre-glycoprotein polyprotein GP complex	Uniprot: P09991	70-77	GVYQFKSV	23229	-	H2KB_0029	9448700/ 19734234
LCMV-GP118	-	H2-Kb	Lymphocytic choriomeningitis virus	Pre-glycoprotein polyprotein GP complex	Uniprot: P09991	118-125	ISHNFCNL	28528	-	H2KB_0031	20164414
LCMV-GP34	-	H2-Kb	Lymphocytic choriomeningitis virus	Pre-glycoprotein polyprotein GP complex	Uniprot: P09991	34-41	AVYNFATC	5625	-	H2KB_0183	20164414
LCMV-GP34-A6G-C8M	gp34 (P6G)	H2-Kb	Lymphocytic choriomeningitis virus	Pre-glycoprotein polyprotein GP complex	Uniprot: P09991	34-41	AVYNFGTM	194909	-	H2KB_0184	24127554
LCMV-GP34-A6K-C8M	gp34 (P6K)	H2-Kb	Lymphocytic choriomeningitis virus	Pre-glycoprotein polyprotein GP complex	Uniprot: P09991	34-41	AVYNFKTM	194910	-	H2KB_0185	24127554
LCMV-GP34-C9M	-	H2-Kb	Lymphocytic choriomeningitis virus	Pre-glycoprotein polyprotein GP complex	Uniprot: P09991	34-41	AVYNFATM	5628	3TID	H2KB_0186	24127554
LCMV-GP34-N4A-C8M	gp34 (P4A)	H2-Kb	Lymphocytic choriomeningitis virus	Pre-glycoprotein polyprotein GP complex	Uniprot: P09991	34-41	AVYAFATM	194907	-	H2KB_0187	24127554
LCMV-GP34-T7A-C8M	-	H2-Kb	Lymphocytic choriomeningitis virus	Pre-glycoprotein polyprotein GP complex	Uniprot: P09991	34-41	AVYNFAAM	194908	-	H2KB_0188	24127554
LCMV-L775	-	H2-Kb	Lymphocytic choriomeningitis virus	RNA-directed RNA polymerase L	Uniprot: P14240	775-782	SSFNNGTL	60998	-	H2KB_0006	24127554
LCMV-NP205	-	H2-Kb	Lymphocytic choriomeningitis virus	Nucleoprotein	Uniprot: P09992	205-212	YTVKYPNL	76205	3P4M	H2KB_0105	20164414/ 12055626
LCMV-NP205-V3A	-	H2-Kb	Lymphocytic choriomeningitis virus	Nucleoprotein	Uniprot: P09992	205-212	YTAKYPNL	75945	3P4O	H2KB_0102	16614754/ 22536152
MOPV-NP205	-	H2-Kb	Mopeia virus	-	-	-	YTAKYPNM	-	-	H2KB_0189	16614754
OVA258	OVA257	H2-Kb	Gallus gallus	ovalbumin	Uniprot: P01012	258-265	SIINFEKL	58560	3P9L	H2KB_0190	9469429
OVA257-E7A-K8A	-	H2-Kb	-	-	-	-	SIINFAAL	-	-	H2KB_0191	24127554
OVA257-E7A-K8T	-	H2-Kb	-	-	-	-	SIINFATL	-	-	H2KB_0192	24127554
PV-NP205	-	H2-Kb	Pichinde arenavirus	Nucleoprotein	Uniprot: P03541	205-212	YTVKFPNM	76204	3P4N	H2KB_0104	20164414/
SIY	-	H2-Kb	-	-	-	synthetic construct	SIYRYYGL	58773	-	H2KB_0193	22233579
VV-A11198	A11R198	H2-Kb	Vaccinia virus	Protein A11	Uniprot: P20988	198-205	AIVNYANL	2124	3TIE	H2KB_0002	20164414/ 24127554
VV-A11198-A6K	A11R198 (P6K)	H2-Kb	Vaccinia virus	Protein A11	Uniprot: P20988	198-205	AIVNYKNL	194905	-	H2KB_0194	24127554
VV-A11198-N4A	A11R198 (P4A)	H2-Kb	Vaccinia virus	Protein A11	Uniprot: P20988	198-205	AIVAYANL	194902	-	H2KB_0195	24127554
VV-A11198-N7A	A11R198 (P7A)	H2-Kb	Vaccinia virus	Protein A11	Uniprot: P20988	198-205	AIVNYAAL	194903	-	H2KB_0196	24127554
VV-A3L270	-	H2-Kb	Vaccinia virus	Major core protein 4b	Uniprot: P20643	270-277	KSYNYMLL	33586	-	H2KB_0050	24127554
VV-C4125	-	H2-Kb	Vaccinia virus	Protein C4	Uniprot: P17370	125-132	LNFRFENV	38219	-	H2KB_0048	16767078/ 23633956
VV-E7130	E7R130	H2-Kb	Vaccinia virus	Protein E7	Uniprot: P68446	130-137	STLNFNNL	61731	-	H2KB_0054	20164414
LCMV-GP276	-	H2-Db	Lymphocytic choriomeningitis virus	Pre-glycoprotein polyprotein GP complex	Uniprot: P09991	276-286	SGVENPGGYCL	58282	1JPF	HDB_0256	23408839
IAV-PA224	-	H2-Db	Influenza A virus	Polymerase acidic protein	Uniprot: Q809J3	224-233	SSLENFRAYV	61151	1WBY	H2DB_0132	23408839
IAV-PA224-R7A	-	H2-Db	Influenza A virus	Polymerase acidic protein	-	-	SSLENFAAYV	-	1YN7	H2DB_0255	15735650
IAV-NP366	-	H2-Db	Influenza A virus	Nucleoprotein	Uniprot: B4URE0	366-374	ASNENMETM	4602	1HOC	H2DB_0076	23408839
